# Supplementary material for: Foreign Body Reaction to Neural Implants: A Comparative Study of Polymer Toxicity and Tissue Response
Source: Biosensors (Basel). 2025 Sep 11;15(9):599. doi: 10.3390/bios15090599 (PMC12467080; doi:10.3390/bios15090599)
Supplement: Supplementary file 1 [file biosensors-15-00599-s001.zip]

Archive with 1 entries (1 files):
- biosensors-3817528-supplementary.pdf
